# Supplementary material for: Work Disparities and the Health of Nurses in Long-Term Care: A Scoping Review
Source: Healthcare (Basel). 2024 Oct 17;12(20):2065. doi: 10.3390/healthcare12202065 (PMC11508128; doi:10.3390/healthcare12202065)
Supplement: Supplementary file 1 [file healthcare-12-02065-s001.zip]

Archive with 1 entries (1 files):
- healthcare-3214373-supplementary.pdf
